# Supplementary material for: Modeling the impact of ventilations on the capnogram in out-of-hospital cardiac arrest
Source: PLoS One. 2020 Feb 5;15(2):e0228395. doi: 10.1371/journal.pone.0228395 (PMC7001922; doi:10.1371/journal.pone.0228395)
Supplement: S1 File — (XLSX) [file pone.0228395.s001.xlsx]

## Sheet: Hoja1
Episode	Segment	Airway Type	k	R2	Nº of vent.	epCO2 Points Array
1	1	ETT	0.932	0.992	2	[11.33, 10.45, 9.85]
1	2	ETT	0.877	0.989	5	[45.36, 38.02, 33.90, 29.48, 25.94, 24.26]
1	3	ETT	0.828	0.994	2	[24.12, 19.53, 16.64]
2	1	ETT	0.855	0.976	2	[22.75, 18.71, 16.78]
2	2	ETT	0.838	1000	2	[19.12, 16.04, 13.43]
2	3	ETT	0.904	0.967	4	[12.80, 12.06, 11.08, 9.75, 8.39]
2	4	ETT	0.858	0.987	7	[10.44, 8.44, 7.48, 6.17, 5.43, 4.40, 4.33, 3.80]
2	5	ETT	0.836	0.999	2	[18.85, 15.61, 13.21]
3	1	ETT	0.953	0.975	4	[5.62, 5.35, 4.98, 4.90, 4.62]
4	1	SGA	0.937	0.945	9	[22.51, 22.08, 21.19, 17.04, 17.20, 16.06, 14.92, 14.90, 14.01, 12.91]
4	2	SGA	0.949	0.983	7	[25.26, 24.11, 22.03, 21.16, 20.45, 19.21, 18.87, 17.14]
4	3	SGA	0.936	0.954	4	[15.21, 13.88, 12.64, 12.51, 11.60]
5	1	ETT	0.914	0.954	5	[9.83, 8.23, 7.75, 7.34, 6.55, 6.24]
5	2	ETT	0.901	0.977	2	[12.61, 11.66, 10.20]
5	3	ETT	0.861	0.990	5	[19.68, 16.05, 13.93, 12.20, 10.57, 9.44]
5	4	ETT	0.826	0.998	2	[17.33, 14.50, 11.77]
6	1	ETT	0.841	0.959	6	[44.15, 37.96, 27.26, 27.43, 20.02, 18.33, 17.75]
7	1	ETT	0.918	0.978	5	[15.20, 14.04, 12.39, 11.35, 11.14, 9.85]
7	2	ETT	0.885	0.973	3	[11.59, 9.71, 9.02, 7.97]
8	1	ETT	0.894	0.969	3	[8.31, 7.05, 6.54, 5.93]
8	2	ETT	0.856	0.970	3	[12.15, 10.56, 8.40, 7.89]
9	1	ETT	0.828	0.984	4	[43.52, 34.46, 27.77, 24.60, 21.11]
10	1	ETT	0.911	0.954	4	[21.88, 19.79, 17.21, 15.94, 15.63]
10	2	ETT	0.948	0.986	8	[16.54, 16.23, 15.21, 14.19, 13.80, 13.09, 12.55, 11.33, 10.82]
11	1	SGA	0.830	0.980	6	[36.01, 27.23, 22.77, 18.91, 16.26, 14.28, 12.64]
12	1	ETT	0.843	0.973	8	[31.21, 24.41, 19.50, 16.28, 14.03, 12.19, 11.28, 10.25, 8.83]
12	2	ETT	0.819	0.996	5	[24.67, 19.87, 15.82, 13.17, 11.14, 9.44]
12	3	ETT	0.873	0.973	3	[19.16, 15.85, 14.17, 12.86]
12	4	ETT	0.911	0.996	2	[17.43, 15.73, 14.48]
13	1	SGA	0.880	0.985	10	[57.75, 48.74, 40.86, 35.48, 31.54, 28.40, 25.46, 22.80, 20.22, 19.04, 17.57]
14	1	SGA	0.922	0.986	11	[4.77, 4.51, 4.10, 3.79, 3.64, 3.38, 3.00, 2.51, 2.37, 2.32, 2.18, 2.07]
14	2	SGA	0.891	0.981	6	[9.52, 8.36, 6.93, 6.51, 5.89, 5.32, 4.84]
14	3	SGA	0.868	0.954	3	[11.07, 9.75, 8.93, 6.93]
14	4	SGA	0.936	0.945	20	[12.23, 10.43, 10.20, 9.68, 9.17, 7.34, 6.61, 6.40, 5.96, 5.67, 5.21, 5.11, 5.02, 4.73, 4.77, 4.48, 4.41, 4.10, 3.99, 3.94, 3.84]
15	1	ETT	0.892	0.986	7	[36.00, 31.12, 26.71, 25.12, 23.52, 19.35, 17.58, 16.24]
15	2	ETT	0.897	0.995	4	[20.60, 18.22, 16.20, 14.70, 13.48]
15	3	ETT	0.924	0.895	4	[19.88, 16.66, 15.88, 15.21, 14.30]
15	4	ETT	0.909	0.914	3	[13.55, 13.20, 11.79, 10.09]
15	5	ETT	0.934	0.998	3	[10.81, 10.16, 9.48, 8.79]
16	1	SGA	0.898	0.988	2	[24.71, 21.76, 19.98]
16	2	SGA	0.856	0.992	2	[38.71, 32.40, 28.52]
17	1	ETT	0.908	0.969	3	[31.13, 28.65, 24.83, 23.80]
18	1	ETT	0.938	0.954	4	[30.95, 30.06, 28.63, 25.72, 24.04]
18	2	ETT	0.918	0.887	4	[35.66, 29.67, 27.75, 26.36, 25.40]
19	1	ETT	0.870	0.997	2	[36.45, 32.07, 27.52]
20	1	ETT	0.923	0.987	7	[46.32, 42.62, 37.94, 35.96, 34.68, 31.47, 28.13, 25.67]
21	1	ETT	0.865	0.983	6	[23.33, 19.38, 16.81, 13.87, 12.43, 11.23, 10.46]
22	1	ETT	0.887	0.991	10	[51.93, 44.73, 37.89, 34.23, 31.65, 28.70, 25.46, 23.72, 18.50, 16.56, 14.79]
22	2	ETT	0.902	0.852	3	[24.61, 20.85, 21.34, 17.18]
22	3	ETT	0.865	0.968	3	[24.24, 20.25, 17.16, 16.16]
22	4	ETT	0.874	0.988	3	[28.91, 24.78, 21.41, 19.62]
23	1	ETT	0.861	0.978	6	[8.77, 7.52, 5.98, 5.31, 4.63, 4.00, 3.95]
23	2	ETT	0.924	0.977	4	[20.41, 19.53, 17.96, 15.97, 15.14]
23	3	ETT	0.911	0.997	4	[19.70, 17.97, 16.45, 15.12, 13.43]
24	1	ETT	0.908	0.877	2	[19.88, 19.13, 16.23]
25	1	ETT	0.899	0.947	2	[45.46, 39.22, 36.95]
26	1	ETT	0.877	0.995	4	[30.89, 27.78, 23.89, 20.56, 18.69]
27	1	ETT	0.884	0.998	3	[16.50, 14.46, 12.98, 11.35]
28	1	ETT	0.932	0.995	8	[9.15, 8.38, 7.84, 7.19, 6.85, 6.21, 5.85, 5.62, 5.21]
29	1	ETT	0.913	0.988	11	[50.87, 46.42, 44.31, 38.58, 34.40, 30.31, 28.97, 26.09, 24.05, 22.00, 21.21, 20.71]
29	2	ETT	0.917	0.972	2	[38.93, 36.57, 32.64]
30	1	ETT	0.912	0.955	3	[17.59, 15.37, 14.88, 13.12]
30	2	ETT	0.949	0.966	5	[12.79, 11.74, 11.00, 10.60, 10.29, 9.73]
30	3	ETT	0.946	0.979	4	[25.30, 24.02, 22.19, 21.13, 20.54]
30	4	ETT	0.969	0.958	6	[12.02, 11.98, 11.76, 11.11, 10.75, 10.54, 10.04]
30	5	ETT	0.913	0.959	3	[7.20, 6.53, 6.24, 5.36]
30	6	ETT	0.908	0.999	2	[19.73, 17.98, 16.27]
31	1	ETT	0.882	0.992	5	[20.95, 18.15, 15.51, 14.27, 12.49, 11.36]
32	1	ETT	0.903	0.982	4	[24.70, 22.20, 20.15, 18.91, 15.91]
33	1	SGA	0.850	0.996	3	[23.69, 19.61, 16.99, 14.60]
34	1	SGA	0.905	0.968	6	[32.61, 27.59, 25.71, 22.43, 20.19, 19.41, 18.44]
34	2	SGA	0.922	0.911	3	[31.60, 27.94, 27.78, 24.13]
34	3	SGA	0.958	0.959	2	[20.05, 19.50, 18.40]
35	1	ETT	0.882	0.996	4	[31.82, 28.65, 25.13, 22.27, 19.05]
36	1	ETT	0.932	0.988	5	[16.68, 16.08, 14.69, 13.57, 12.55, 11.95]
36	2	ETT	0.878	0.977	11	[8.64, 7.30, 5.82, 5.49, 5.19, 4.67, 4.12, 3.82, 3.00, 2.36, 2.00, 1.79]
37	1	ETT	0.894	0.986	3	[24.24, 22.23, 19.90, 17.19]
38	1	ETT	0.755	0.997	2	[23.77, 17.57, 13.68]
39	1	N/A	0.845	0.992	3	[10.87, 9.02, 7.50, 6.68]
39	2	N/A	0.861	0.985	5	[9.03, 7.34, 6.32, 5.59, 4.77, 4.43]
39	3	N/A	0.834	0.999	2	[7.26, 6.11, 5.04]
39	4	N/A	0.878	0.981	7	[6.57, 5.22, 4.67, 4.32, 3.70, 3.39, 2.96, 2.50]
40	1	SGA	0.878	0.995	2	[10.87, 9.39, 8.39]
41	1	ETT	0.859	0.994	3	[9.02, 7.82, 6.82, 5.63]
41	2	ETT	0.870	0.985	3	[10.21, 8.51, 7.74, 6.70]
42	1	N/A	0.969	0.988	5	[12.11, 11.88, 11.48, 11.14, 10.78, 10.30]
42	2	N/A	0.884	0.985	2	[19.66, 16.96, 15.43]
43	1	N/A	0.868	0.979	3	[29.49, 24.77, 21.35, 19.69]
44	1	ETT	0.928	0.874	3	[11.62, 10.96, 10.67, 9.02]
44	2	ETT	0.844	0.998	2	[19.58, 16.73, 13.89]
45	1	N/A	0.909	0.991	3	[17.23, 15.39, 13.96, 13.00]
46	1	N/A	0.884	0.931	6	[35.97, 30.64, 29.52, 20.90, 21.98, 19.13, 18.32]
47	1	ETT	0.917	0.948	4	[8.41, 7.82, 6.66, 6.38, 6.11]
47	2	ETT	0.932	0.995	8	[9.98, 9.13, 8.71, 7.95, 7.52, 7.12, 6.51, 5.91, 5.69]
48	1	ETT	0.872	0.999	4	[48.32, 41.63, 36.99, 31.88, 27.89]
49	1	SGA	0.906	0.983	3	[27.72, 25.93, 22.64, 20.79]
49	2	SGA	0.850	0.976	7	[57.11, 45.93, 36.75, 32.14, 28.04, 23.74, 21.55, 20.80]
49	3	SGA	0.865	0.994	3	[37.25, 33.16, 28.00, 24.10]
49	4	SGA	0.860	0.999	3	[27.07, 23.11, 19.94, 17.28]
50	1	ETT	0.933	0.966	11	[14.86, 13.34, 11.77, 10.92, 10.22, 9.43, 8.95, 8.43, 8.15, 7.79, 7.32, 7.15]
51	1	SGA	0.799	0.993	3	[21.70, 16.56, 13.72, 11.14]
51	2	SGA	0.856	0.989	2	[8.38, 6.99, 6.17]
52	1	ETT	0.888	0.954	6	[22.93, 20.86, 19.02, 17.25, 15.29, 13.68, 9.64]
53	1	ETT	0.805	0.999	2	[39.47, 31.38, 25.70]
53	2	ETT	0.819	0.997	2	[49.34, 41.11, 32.95]
53	3	ETT	0.877	0.935	4	[54.77, 44.57, 38.27, 35.03, 33.82]
54	1	SGA	0.937	0.823	3	[15.46, 13.36, 13.03, 12.68]
54	2	SGA	0.902	0.942	4	[42.00, 40.78, 36.98, 31.78, 27.59]
55	1	SGA	0.945	0.954	9	[7.00, 6.48, 5.82, 5.55, 5.30, 4.91, 4.68, 4.44, 4.48, 4.38]
56	1	SGA	0.923	0.992	3	[28.49, 25.86, 23.91, 22.43]
56	2	SGA	0.941	0.962	3	[10.00, 9.23, 8.62, 8.39]
56	3	SGA	0.950	0.840	5	[9.97, 9.06, 8.46, 7.76, 7.91, 7.87]
57	1	ETT	0.828	0.991	7	[51.76, 41.74, 33.28, 27.37, 22.87, 19.71, 17.35, 15.26]
57	2	ETT	0.949	0.910	17	[17.78, 16.50, 14.50, 13.49, 12.77, 10.73, 11.12, 10.53, 9.89, 9.68, 9.07, 8.94, 8.30, 7.88, 8.77, 8.91, 7.89, 7.49]
57	3	ETT	0.954	0.987	6	[7.96, 7.56, 7.41, 6.96, 6.62, 6.39, 5.91]
58	1	ETT	0.879	0.988	3	[25.85, 23.39, 20.50, 17.37]
58	2	ETT	0.959	0.906	3	[7.16, 6.63, 6.60, 6.24]
58	3	ETT	0.891	0.987	2	[12.70, 11.55, 10.04]
59	1	SGA	0.892	1000	2	[53.41, 47.57, 42.54]
59	2	SGA	0.914	0.986	3	[42.22, 37.54, 34.79, 32.25]
59	3	SGA	0.911	0.970	3	[44.84, 39.92, 38.16, 33.28]
60	1	SGA	0.903	0.929	14	[47.48, 39.64, 32.02, 25.28, 25.62, 24.32, 21.06, 19.35, 18.16, 16.54, 16.69, 15.10, 14.18, 13.47, 12.80]
60	2	SGA	0.913	0.962	3	[13.93, 12.12, 11.57, 10.50]
61	1	SGA	0.829	0.884	2	[13.08, 9.75, 9.24]
62	1	SGA	0.949	0.640	2	[17.07, 17.30, 15.28]
63	1	SGA	0.890	0.990	6	[24.86, 22.58, 19.82, 16.70, 15.46, 14.41, 12.59]
63	2	SGA	0.902	0.992	4	[25.58, 23.38, 20.88, 18.40, 17.32]
63	3	SGA	0.968	0.975	6	[30.59, 29.14, 27.90, 26.98, 26.26, 25.71, 25.09]
63	4	SGA	0.911	0.937	3	[26.23, 23.41, 22.77, 19.26]
64	1	ETT	0.907	0.971	4	[24.64, 22.15, 19.23, 17.91, 17.07]
64	2	ETT	0.831	0.946	3	[28.72, 21.68, 18.68, 17.05]
64	3	ETT	0.916	0.999	5	[26.51, 24.34, 22.41, 20.20, 18.83, 17.14]
64	4	ETT	0.945	0.955	3	[12.54, 11.49, 10.98, 10.60]
64	5	ETT	0.936	0.964	5	[10.29, 9.07, 8.65, 8.24, 7.83, 7.21]
65	1	ETT	0.936	0.936	3	[65.44, 59.49, 55.12, 54.13]
66	1	SGA	0.930	0.965	3	[36.29, 32.62, 31.57, 28.87]
67	1	SGA	0.964	0.974	4	[44.54, 43.11, 40.67, 40.20, 38.38]
67	2	SGA	0.918	0.960	3	[49.61, 43.42, 41.06, 38.25]
67	3	SGA	0.912	0.955	3	[22.88, 21.93, 18.93, 17.60]
68	1	ETT	0.881	0.864	5	[16.18, 14.23, 13.48, 12.39, 7.82, 9.34]
68	2	ETT	0.939	0.984	5	[11.47, 11.12, 10.12, 9.73, 8.90, 8.50]
68	3	ETT	0.890	0.928	2	[11.73, 9.90, 9.36]
68	4	ETT	0.885	1000	3	[9.88, 8.72, 7.76, 6.82]
69	1	SGA	0.757	0.950	3	[4.43, 3.80, 2.36, 1.99]
70	1	ETT	0.922	0.784	2	[8.09, 8.00, 6.82]
71	1	ETT	0.854	0.991	5	[17.78, 15.42, 12.51, 10.73, 9.32, 8.51]
71	2	ETT	0.855	0.999	4	[26.99, 23.01, 19.57, 16.71, 14.57]
71	3	ETT	0.869	0.993	2	[38.77, 33.05, 29.38]
71	4	ETT	0.913	0.986	6	[33.27, 30.45, 26.50, 24.78, 23.80, 21.05, 18.93]
71	5	ETT	0.865	0.948	2	[29.20, 26.64, 21.59]
71	6	ETT	0.866	0.955	2	[41.57, 37.82, 30.84]
72	1	ETT	0.908	0.971	9	[67.76, 57.65, 50.69, 46.28, 41.72, 38.83, 34.74, 33.79, 30.49, 30.34]
72	2	ETT	0.890	0.986	3	[52.07, 48.09, 41.66, 36.85]
72	3	ETT	0.895	0.953	5	[51.13, 47.72, 43.81, 39.20, 35.02, 27.18]
73	1	SGA	0.933	0.934	8	[24.55, 22.38, 19.24, 18.70, 16.94, 15.52, 15.84, 14.98, 14.56]
73	2	SGA	0.946	0.905	11	[13.53, 12.73, 11.59, 10.97, 10.17, 9.36, 8.35, 7.90, 8.34, 8.45, 7.94, 8.08]
73	3	SGA	0.919	0.875	3	[8.32, 7.62, 6.54, 6.68]
73	4	SGA	0.891	0.999	5	[19.08, 17.11, 14.91, 13.47, 11.99, 10.76]
73	5	SGA	0.900	0.981	2	[33.19, 30.58, 26.78]
73	6	SGA	0.891	0.993	3	[21.29, 19.05, 16.56, 15.25]
73	7	SGA	0.861	0.993	3	[26.21, 21.86, 19.18, 16.79]
73	8	SGA	0.883	0.985	2	[21.89, 19.80, 16.97]
73	9	SGA	0.898	0.850	2	[36.56, 35.31, 29.13]
73	10	SGA	0.894	0.909	2	[32.17, 30.45, 25.46]
73	11	SGA	0.883	0.994	2	[24.79, 22.23, 19.27]
74	1	ETT	0.827	1000	2	[8.34, 6.88, 5.71]
74	2	ETT	0.905	0.834	4	[15.52, 12.15, 11.48, 10.72, 10.51]
75	1	SGA	0.954	0.981	8	[12.53, 11.81, 10.89, 10.53, 9.91, 9.62, 9.25, 8.89, 8.59]
76	1	ETT	0.878	0.984	5	[18.72, 15.41, 13.93, 12.05, 10.88, 9.92]
77	1	ETT	0.872	1000	2	[35.55, 30.97, 27.02]
78	1	ETT	0.905	0.961	7	[47.28, 46.90, 40.25, 35.11, 32.04, 27.02, 27.24, 25.92]
79	1	ETT	0.969	0.987	5	[17.90, 17.65, 16.82, 16.40, 15.90, 15.31]
80	1	ETT	0.873	0.989	3	[29.38, 24.96, 21.85, 19.78]
81	1	ETT	0.910	0.998	6	[46.70, 41.75, 38.08, 34.62, 31.77, 29.16, 26.32]
82	1	N/A	0.916	0.919	6	[10.00, 8.40, 7.80, 7.70, 6.90, 6.80, 5.20]
83	1	ETT	0.900	0.975	3	[10.75, 9.56, 8.99, 7.67]
83	2	ETT	0.885	0.998	3	[13.80, 12.10, 10.70, 9.60]
84	1	ETT	0.901	0.994	3	[35.60, 32.50, 29.40, 25.90]
84	2	ETT	0.927	0.994	4	[29.70, 27.50, 25.00, 23.70, 22.00]
85	1	ETT	0.947	0.932	4	[10.00, 9.50, 8.60, 8.30, 8.20]
86	1	ETT	0.868	0.985	4	[11.20, 9.54, 7.94, 7.32, 6.44]
87	1	ETT	0.920	0.901	4	[11.20, 9.40, 8.80, 8.40, 8.00]
87	2	ETT	0.929	0.986	4	[8.20, 7.60, 7.10, 6.40, 6.20]
87	3	ETT	0.947	0.936	7	[14.30, 12.60, 11.70, 11.20, 11.00, 10.60, 10.10, 9.30]
87	4	ETT	0.901	0.974	4	[16.70, 14.50, 12.80, 12.20, 11.00]
88	1	ETT	0.894	0.974	3	[19.60, 16.70, 15.40, 14.00]
88	2	ETT	0.873	0.993	5	[29.60, 26.30, 22.60, 19.20, 17.70, 16.19]
89	1	ETT	0.850	0.993	3	[23.10, 19.10, 16.30, 14.34]
90	1	ETT	0.953	0.983	7	[9.63, 9.12, 8.85, 8.11, 7.97, 7.45, 7.09, 7.03]
90	2	ETT	0.901	0.996	3	[23.45, 21.47, 19.21, 17.11]
91	1	ETT	0.921	0.985	9	[10.50, 9.30, 8.10, 7.87, 7.26, 6.73, 6.06, 5.76, 5.29, 4.96]
92	1	ETT	0.863	0.990	3	[15.20, 13.41, 11.68, 9.62]
93	1	SGA	0.921	0.961	3	[7.01, 6.17, 5.91, 5.43]
94	1	ETT	0.913	0.960	5	[8.76, 7.73, 6.76, 6.32, 5.96, 5.67]
95	1	SGA	0.923	0.979	3	[20.16, 18.65, 17.64, 15.68]
96	1	SGA	0.920	0.932	4	[18.76, 16.31, 14.80, 14.06, 13.60]
